# Supplementary material for: The cyanobacterial circadian clock follows midday in vivo and in vitro
Source: eLife. 2017 Jul 7;6:e23539. doi: 10.7554/eLife.23539 (PMC5605227; doi:10.7554/eLife.23539)
Supplement: Figure 1—source data 2. — DOI: http://dx.doi.org/10.7554/eLife.23539.005 [file elife-23539-fig1-data2.csv]

in_vivo_day_length_hrs	in_vivo_peak_time_hrs_after_dawn	in_vivo_peak_time_stdev_hrs
4	13.795	0.388544291769513
6	12.96	0.276526068692743
8	13.25875	0.522724661201832
9	13.275	0.375461620637085
10	13.7425	0.282172692816699
11	14.305	0.237787420068553
12	14.6175	0.438560958460406
13	15.1375	0.425398972394487
14	15.60625	0.401672841288247
16	16.905	0.524703998187826
18	18.36	0.415554706730314
20	19.04875	0.499211878865079
