# Supplementary material for: The cyanobacterial circadian clock follows midday in vivo and in vitro
Source: eLife. 2017 Jul 7;6:e23539. doi: 10.7554/eLife.23539 (PMC5605227; doi:10.7554/eLife.23539)
Supplement: Figure 1—source data 3. — DOI: http://dx.doi.org/10.7554/eLife.23539.006 [file elife-23539-fig1-data3.csv]

daylength16_time_hrs	daylength16_normBiolum_arb	daylength14_time_hrs	daylength14_normBiolum_arb	daylength12_time_hrs	daylength12_normBiolum_arb	daylength10_time_hrs	daylength10_normBiolum_arb	daylength8_time_hrs	daylength8_normBiolum_arb
0	0.941207815531909	0	0.333505780872374	0	0.412638059159281	0	1.03345318206401	0	1.16415142123789
0.5	0.927562307915229	0.5	0.184239768324605	0.5	0.0800539637011641	0.5	1.04168104305633	0.5	1.1331858385298
1	0.951441946244418	1	0.203324007371808	1	0.10268899742109	1	1.10714619790827	1	1.19261977953404
1.5	0.97033572602136	1.5	0.21286612689541	1.5	0.147355463961745	1.5	1.12306532026298	1.5	1.22475073363438
2	0.951441946244418	2	0.20877664709958	2	0.155504076100919	2	1.09140594209688	2	1.21059979530003
2.5	0.932023339251451	2.5	0.19991610754195	2.5	0.153089672504126	2.5	1.06618575948998	2.5	1.18362977165105
3	0.917065763594706	3	0.196508207712093	3	0.152486071604928	3	1.04078671033977	3	1.15715919288445
3.5	0.90630680566617	3.5	0.200256897524936	3.5	0.148260865310542	3.5	1.01610312736281	3.5	1.13967862200085
4	0.900796119897895	4	0.199234527575979	4	0.144337459465755	4	1.00250927007115	4	1.12352990413695
4.5	0.898434397425778	4.5	0.211162176980481	4.5	0.152486071604928	4.5	0.99034634512598	4.5	1.11137674533216
5	0.902895428762	5	0.220704296504083	5	0.159729282395304	5	0.986053548086509	5	1.10571636999842
5.5	0.906831632882196	5.5	0.244218805330101	5.5	0.182364316115231	5.5	0.987126747346377	5.5	1.10521692511603
6	0.919427486066824	6	0.267392524173134	6	0.202283145788766	6	0.994102542535518	6	1.1080471127829
6.5	0.930973684819399	6.5	0.281705703458536	6.5	0.221296574113504	6.5	0.999468538834858	6.5	1.11620471252858
7	0.949342637380314	7	0.298404412624839	7	0.241819004686237	7	1.00948506526029	7	1.1273589815686
7.5	0.966399521901164	7.5	0.314080751842185	7.5	0.271999049646139	7.5	1.02254232292202	7.5	1.14101047502055
8	0.995527432390615	8	0.325326821280715	8	0.292823280668471	8	1.03989237762322	8	1.13535009968681
8.5	1.01704534824769	8.5	0.348841330106734	8.5	0.313647511690804	8.5	1.05616923306455	8.5	1.13168750388263
9	1.04932222203329	9	0.367243989187966	9	0.342620354852309	9	1.08210488184469	9	1.12835787133337
9.5	1.07871254613076	9.5	0.377808478660524	9.5	0.376422005207399	9.5	1.10106473543569	9.5	1.11737008392082
10	1.11072700630835	10	0.406094047248344	10	0.400264240725721	10	1.12199212100311	10	1.1067152597632
10.5	1.14352870730999	10.5	0.40882036711223	10.5	0.421692072647252	10.5	1.10482093284523	10.5	1.08740339097751
11	1.17291903140745	11	0.427904606159434	11	0.451268516707955	11	1.11734159087702	11	1.07192059962346
11.5	1.20362142354498	11.5	0.436083565751092	11.5	0.461529731994322	11.5	1.11304879383755	11.5	1.05627132664195
12	1.23143726599437	12	0.440173045546921	12	0.504385395837382	12	1.09641420530959	12	1.04644891062164
12.5	1.25085587298733	12.5	0.439150675597964	12.5	0.409016453764093	12.5	1.0760234193721	12.5	1.04028909040551
13	1.26555103503607	13	0.434720405819149	13	0.418674068151261	13	1.04829910515885	13	1.03462871507177
13.5	1.26240207173991	13.5	0.41768090666986	13.5	0.398755238477726	13.5	1.02683511996149	13.5	1.02996722950281
14	1.25925310844375	14	0.425859866261519	14	0.378534608354592	14	1.00715980019724	14	1.02930130299296
14.5	1.24744449608316	14.5	0.365199249290051	14.5	0.354994173285869	14.5	0.99571234142532	14.5	1.02497278067893
15	1.23878484701873	15	0.358724239613321	15	0.321796123829977	15	0.98354941648015	15	1.02214259301206
15.5	1.22408968497	15.5	0.371333468983795	15.5	0.298255688761254	15.5	0.972817423881471	15.5	1.02031129510997
16	1.20230935550492	16	0.362132139443179	16	0.262945036158169	16	0.965305029062395	16	1.01931240534519
16.5	1.17265661779944	16.5	0.336913680702232	16.5	0.249062215476614	16.5	0.959044700046499	16.5	1.01847999720788
17	1.17081972254335	17	0.319874181552943	17	0.231255988950272	17	0.952963237573914	17	1.024639817424
17.5	1.16714593203116	17.5	0.308628112114413	17.5	0.208620955230345	17.5	0.946881775101329	17.5	1.02530574393385
18	1.14484077535005	18	0.29192940294811	18	0.193832733199994	18	0.942767844605169	18	1.02430685416908
18.5	1.09340770817949	18.5	0.274549113815835	18.5	0.173612103076859	18.5	0.939905979912188	18.5	1.04012260877805
19	1.06165566160991	19	0.255805664751617	19	0.159427481945706	19	0.936686382132584	19	1.0174811074431
19.5	1.04381153626502	19.5	0.251034604989817	19.5	0.146751863062547	19.5	0.934539983612848	19.5	1.01847999720788
20	1.02806671978424	20	0.234676685806499	20	0.134378044628987	20	0.932214718549801	20	1.01481740140369
20.5	1.0013005317669	20.5	0.224452986316926	20.5	0.116270017653046	20.5	0.931678118919867	20.5	1.01448443814877
21	0.982406751989961	21	0.21286612689541	21	0.105103401017883	21	0.928637387683574	21	1.0161492544234
21.5	0.966399521901164	21.5	0.202983217388823	21.5	0.100274593824298	21.5	0.928637387683574	21.5	1.01381851163892
22	0.957215045620706	22	0.192418727916263	22	0.0894097776387337	22	0.927743054967018	22	1.01365203001145
22.5	0.949342637380314	22.5	0.189351618069391	22.5	0.0827701677475554	22.5	0.926133256077216	22.5	1.01631573605086
23	0.934122648115556	23	0.178787128596833	23	0.0743197551587826	23	0.926133256077216	23	1.0143179565213
23.5	0.928874375955294	23.5	0.174016068835032	23.5	0.0664729434692082	23.5	0.925417789903971	23.5	1.01348554838399
24	0.991853641878432	24	0.385305858286212	24	0.502272792690189	24	0.944556510038282	24	1.02114370324728
24.5	0.982144338381948	24.5	0.211162176980481	24.5	0.116873618552244	24.5	0.975858155117763	24.5	1.05277521246523
25	1.04381153626502	25	0.238425375619343	25	0.152486071604928	25	0.998753072661613	25	1.06193170197569
25.5	1.00628639031915	25.5	0.26125830447939	25.5	0.212544361075133	25.5	1.02916038502454	25.5	1.08307486866347
26	0.958789527268785	26	0.249330655074888	26	0.208620955230345	26	1.0191438585991	26	1.09839117839006
26.5	0.93281058007549	26.5	0.235358265772471	26.5	0.191418329603201	26.5	1.00340360278771	26.5	1.10654877813574
27	0.916803349986693	27	0.219681926555126	27	0.178742710720043	27	0.99302934327565	27	1.09872414164498
27.5	0.908930941746301	27.5	0.200597687507922	27.5	0.163652688240092	27.5	0.98211848413366	27.5	1.09456210095841
28	0.902108187937961	28	0.199575317558965	28	0.151278869806532	28	0.976573621291009	28	1.09755877025274
28.5	0.898171983817765	28.5	0.194463467814178	28.5	0.141923055868963	28.5	0.973890623141339	28.5	1.09389617444856
29	0.896335088561673	29	0.193100307882235	29	0.140715854070566	29	0.974606089314584	29	1.10138784768439
29.5	0.893973366089555	29.5	0.199234527575979	29.5	0.140112253171369	29.5	0.978183420180811	29.5	1.11270859835186
30	0.898434397425778	30	0.211502966963467	30	0.14886446620974	30	0.987842213519622	30	1.13601602619667
30.5	0.896859915777699	30.5	0.227179306180812	30.5	0.166670692736082	30.5	1.00143607081128	30.5	1.15049992778594
31	0.901845774329948	31	0.241492485466215	31	0.182967917014429	31	1.01288352958321	31	1.17713698818
31.5	0.908930941746301	31.5	0.259554354564461	31.5	0.203188547137563	31.5	1.03434751478057	31.5	1.19994497114241
32	0.918115418026758	32	0.282046493441522	32	0.228539784903881	32	1.06046203010402	32	1.22641554990901
32.5	0.933860234507543	32.5	0.314080751842185	32.5	0.245742410531025	32.5	1.08711314505741	32.5	1.21859091341825
33	0.946718501300183	33	0.339299210583132	33	0.255400024918193	33	1.11018692914457	33	1.22558314177169
33.5	0.97295986210149	33.5	0.375082158796638	33.5	0.27773325818852	33.5	1.13648031101133	33.5	1.21293053808451
34	1.00339984063101	34	0.417340116686875	34	0.304593498202833	34	1.14488703854696	34	1.20560534647615
34.5	1.0393505049288	34.5	0.451419114985452	34.5	0.319079919783586	34.5	1.15865976238193	34.5	1.19078848163195
35	1.08212392303493	35	0.501856032467346	35	0.351070767441081	35	1.17815621560287	35	1.17114364959133
35.5	1.13933008958178	35.5	0.545817940272511	35.5	0.377629207005795	35.5	1.17100155387042	35.5	1.15499493172743
36	1.21516762229756	36	0.595232487805449	36	0.349863565642686	36	1.15311489953928	36	1.14267529129518
36.5	1.25951552205177	36.5	0.633741755882841	36.5	0.317872717985189	36.5	1.12986224890881	36.5	1.12669305505874
37	1.33876443167171	37	0.682474723449807	37	0.330548336868348	37	1.10374773358536	37	1.13035565086293
37.5	1.39308404853042	37.5	0.702240542462982	37.5	0.334471742713136	37.5	1.08317808110456	37.5	1.11071081882231
38	1.47259537175838	38	0.780963028532696	38	0.324512327876368	38	1.06189296245051	38	1.09805821513513
38.5	1.49411328761545	38.5	0.70155896249701	38.5	0.287994473474887	38.5	1.04543724046587	38.5	1.08790283585989
39	1.56995082033123	39	0.740068230574403	39	0.258719829863782	39	1.03041245082772	39	1.08523912982049
39.5	1.59697942195658	39.5	0.744498500353218	39.5	0.24091360333744	39.5	1.02057479094559	39.5	1.0730859710157
40	1.64263938975085	40	0.718257671663313	40	0.206206551633553	40	1.01109486415009	40	1.06909041195659
40.5	1.56365289373892	40.5	0.661004954521703	40.5	0.168783295883275	40.5	1.00107833772466	40.5	1.06226466523061
41	1.60485183019697	41	0.617383836699524	41	0.145242860814552	41	0.991956144015782	41	1.05677077152434
41.5	1.60327734854889	41.5	0.591143008009619	41.5	0.124720430241819	41.5	0.985159215369952	41.5	1.05127687781806
42	1.54029808262575	42	0.549225840102369	42	0.106310602816279	42	0.977289087464254	42	1.04811372689627
42.5	1.44530435652502	42.5	0.498448132637489	42.5	0.0888061767395354	42.5	0.973175156968094	42.5	1.04311927807238
43	1.38337474503394	43	0.471525723981613	43	0.0731125533603869	43	0.967451427582131	43	1.0407885352879
43.5	1.33272891868741	43.5	0.455849384764267	43.5	0.0607387349268271	43.5	0.963695230172593	43.5	1.03662649460133
44	1.27919654265275	44	0.419384856584789	44	0.0468559142452722	44	0.96047563239299	44	1.03346334367953
44.5	1.23196209321039	44.5	0.4023453574355	44.5	0.0347838962613114	44.5	0.956003968810207	44.5	1.02963426624789
45	1.19679866973664	45	0.381216378490382	45	0.0263334836725391	45	0.951353438684112	45	1.0278029683458
45.5	1.16924524089527	45.5	0.359065029596307	45.5	0.0151668670373755	45.5	0.949207040164376	45.5	1.02447333579654
46	1.13723078071767	46	0.343047900395976	46	0.0082254566965978	46	0.945987442384773	46	1.02297500114937
46.5	1.11859941454875	46.5	0.326349191229673	46.5	0.00188764725501844	46.5	0.943841043865037	46.5	1.0233079644043
47	1.09314529457148	47	0.308628112114413	47	-0.00113035724097132	47	0.941336912258678	47	1.02147666650221
47.5	1.0674287609862	47.5	0.300449152522754	47.5	-0.00746816668255068	47.5	0.93883278065232	47.5	1.01947888697265
48	1.33167926425536	48	0.713145821918527	48	0.593416528469092	48	1.03828257873341	48	1.11420693299903
48.5	1.16242248708693	48.5	0.401663777469529	48.5	0.134981645528185	48.5	1.05527490034799	48.5	1.11453989625395
49	1.26082759009183	49	0.54752189018744	49	0.206206551633553	49	1.10660959827834	49	1.13634898945159
49.5	1.15953593739879	49.5	0.442558575427822	49.5	0.270490047398144	49.5	1.15740769657875	49.5	1.19961200788748
50	1.05903152552978	50	0.377808478660524	50	0.245440610081426	50	1.12288645371967	50	1.20543886484868
50.5	1.01888224350378	50.5	0.337254470685218	50.5	0.229746986702277	50.5	1.09194254172681	50.5	1.17214253935611
51	0.993165709918497	51	0.315103121791142	51	0.200170542641573	51	1.05652696615117	51	1.15499493172743
51.5	0.975846411789634	51.5	0.288862293101237	51.5	0.17964811206884	51.5	1.03094905045765	51.5	1.14150991990294
52	0.962988144996994	52	0.277616223662707	52	0.168179694984077	52	1.01681859353606	52	1.14234232804025
52.5	0.949080223772301	52.5	0.267392524173134	52.5	0.153089672504126	52.5	1.00930619871698	52.5	1.14417362594235
53	0.935697129763634	53	0.262962254394319	53	0.153089672504126	53	1.01646086044943	53	1.16465086612028
53.5	0.93018644399536	53.5	0.260917514496404	53.5	0.147959064860943	53.5	1.03077018391434	53.5	1.19628237533823
54	0.925200585443111	54	0.266710944207162	54	0.16727429363528	54	1.06278729516707	54	1.23740333732156
54.5	0.919427486066824	54.5	0.266029364241191	54.5	0.189909327355206	54.5	1.09551987259304	54.5	1.2632079895783
55	0.918902658850797	55	0.277275433679721	55	0.221900175012702	55	1.14900096904312	55	1.32414026522971
55.5	0.92336369018702	55.5	0.294655722811996	55.5	0.264755838855763	55.5	1.20570166327281	55.5	1.36509474558558
56	0.937271611411713	56	0.325326821280715	56	0.310327706745214	56	1.27528074862092	56	1.40388496478443
56.5	0.958789527268785	56.5	0.344751850310904	56.5	0.361331982727448	56.5	1.34629076631551	56.5	1.37541660648828
57	0.999201222902798	57	0.407797997163273	57	0.442818104119183	57	1.44806582945965	57	1.4112101563928
57.5	1.0595563527458	57.5	0.447329635189623	57.5	0.507101599883773	57.5	1.50798612146895	57.5	1.40638218919637
58	1.12725906361318	58	0.513783681871849	58	0.583758914081924	58	1.58114253768328	58	1.39539440178382
58.5	1.2461324280431	58.5	0.598981177618292	58.5	0.692105275487971	58.5	1.59473639497494	58.5	1.36975623115454
59	1.38626129472208	59	0.699514222599096	59	0.767555387887725	59	1.64571335981866	59	1.33929009332884
59.5	1.55420600385045	59.5	0.782666978447625	59.5	0.857793722317831	59.5	1.62353390844806	59.5	1.30432895156163
60	1.74970414182019	60	0.926480351267621	60	0.981230106203829	60	1.56361361643877	60	1.28535004603086
60.5	1.9588477874066	60.5	1.0515502750234	60.5	0.903667390656882	60.5	1.46219628638125	60.5	1.25804705912695
61	2.16090626557667	61	1.16332938944273	61	0.970667090467864	61	1.37097434929247	61	1.23440666802722
61.5	2.38920610454804	61.5	1.28124272355581	61.5	0.972779693615057	61.5	1.29102100443231	61.5	1.21309701971198
62	2.57814390231746	62	1.49423646292192	62	0.943806850453551	62	1.23342597748607	62	1.19495052231852
62.5	2.74084033928556	62.5	1.300667752586	62.5	0.855982919620237	62.5	1.18066034720923	62.5	1.17780291468985
63	2.90353677625367	63	1.33576912083354	63	0.792001224305245	63	1.14613910435014	63	1.15998938055132
63.5	3.10848180411188	63.5	1.34497045037415	63.5	0.715042109657496	63.5	1.11662612470377	63.5	1.14533899733459
64	3.36643438078873	64	1.28430983340268	64	0.64019559815694	64	1.09444667333317	64	1.13251991201995
64.5	3.23444033595815	64.5	1.18718468825174	64.5	0.567461689803577	64.5	1.07638115245873	64.5	1.12036675321516
65	3.2895471936409	65	1.08937796313482	65	0.498349386845402	65	1.05634809960786	65	1.11187619021455
65.5	3.21397207453313	65.5	1.02190154650364	65.5	0.448552312661564	65.5	1.04561610700918	65.5	1.10005599466468
66	2.99354464380215	66	0.955788289804398	66	0.395435433532137	66	1.03416864823725	66	1.09073302352676
66.5	2.62406628371974	66.5	0.863093414432267	66.5	0.34231855440271	66.5	1.0191438585991	66.5	1.08190949727123
67	2.37844714661951	67	0.799706477596913	67	0.298859289660451	67	1.01055826452016	67	1.07541671380018
67.5	2.17612625484143	67.5	0.737341910710517	67.5	0.275318854591728	67.5	1.00089947118135	67.5	1.06459540801509
68	1.99112466119221	68	0.673273393909191	68	0.233066791647866	68	0.99159841092916	68	1.07408486078048
68.5	1.7599382725327	68.5	0.605796977278008	68.5	0.206206551633553	68.5	0.982476217220282	68.5	1.06243114685807
69	1.59934114442869	69	0.564220599353743	69	0.175724706224052	69	0.977289087464254	69	1.05227576758284
69.5	1.47285778536639	69.5	0.519577111582607	69.5	0.156711277899314	69.5	0.971744224621603	69.5	1.05910151430882
70	1.36290648360892	70	0.480386263539243	70	0.139508652272171	70	0.966378228322263	70	1.04261983318999
70.5	1.27263620245242	70.5	0.451759904968438	70.5	0.122607827094626	70.5	0.963158630542659	70.5	1.04961206154343
71	1.19784832416869	71	0.418021696652846	71	0.106612403265878	71	0.955467369180273	71	1.03196500903237
71.5	1.14562801617409	71.5	0.386328228235169	71.5	0.0909187798867288	71.5	0.952247771400669	71.5	1.02946778462043
72	2.20866554223505	72	1.02633181628245	72	1.05758561995238	72	1.30622466061377	72	1.34478398703511
72.5	2.25117654673317	72.5	0.824243356371889	72.5	0.442818104119183	72.5	1.31033859110994	72.5	1.18962311023971
73	2.74425171618973	73	1.10096482255634	73	0.799244435095622	73	1.48616440318496	73	1.27702596465772
73.5	2.04596910526694	73.5	0.897853992696816	73.5	0.799244435095622	73.5	1.42839050969541	73.5	1.37358530858619
74	1.63922801284668	74	0.772102488975066	74	0.759104975298953	74	1.28118334455019	74	1.32530563662195
74.5	1.45448883280548	74.5	0.657937844674831	74.5	0.682447661100802	74.5	1.18441654461876	74.5	1.28318578487385
75	1.37445268236149	75	0.598299597652321	75	0.626614577924984	75	1.1234230533496	75	1.25005594100873
75.5	1.32170754715086	75.5	0.5628574394218	75.5	0.575308501493151	75.5	1.09641420530959	75.5	1.22891277432095
76	1.27552275214056	76	0.528437651140237	76	0.517966416069338	76	1.0855033461676	76	1.23657092918424
76.5	1.2521679410274	76.5	0.505945512263176	76.5	0.478128756722268	76.5	1.08997500975039	76.5	1.24389612079261
77	1.22592658022609	77	0.494017862858674	77	0.459417128847129	77	1.1123333276643	77	1.27286392397115
77.5	1.2180541719857	77.5	0.477659943675357	77.5	0.44070550097199	77.5	1.15222056682273	77.5	1.32031118779807
78	1.1999476330328	78	0.464709924321897	78	0.441912702770386	78	1.21017332685559	78	1.36709252511514
78.5	1.20047246024882	78.5	0.476296783743413	78.5	0.462435133343119	78.5	1.27456528244767	78.5	1.41886831125609
79	1.21621727672961	79	0.504923142314218	79	0.508912402581367	79	1.37329961435552	79	1.48512799898631
79.5	1.21831658559371	79.5	0.537979770663839	79.5	0.561123880361997	79.5	1.46792001576721	79.5	1.55088824183415
80	1.25767862679567	80	0.603070657414122	80	0.636875793211351	80	1.57863840607692	80	1.64894592040978
80.5	1.30937410757425	80.5	0.67497734382412	80.5	0.714740309207897	80.5	1.6811289353943	80.5	1.60832440330884
81	1.41040334665928	81	0.775851178787909	81	0.81825786342036	81	1.80025405323964	81	1.61631552142706
81.5	1.54213497788184	81.5	0.883540813411414	81.5	0.949239258546333	81.5	1.90346004873028	81.5	1.57569400432612
82	1.72844863957113	82	1.04098578555084	82	1.07358104378113	82	2.0349269580641	82	1.49927893732066
82.5	1.90321610250783	82.5	1.18548073833681	82.5	1.22267046588304	82.5	2.06265127227735	82.5	1.38224235321426
83	2.17166522350521	83	1.36712179926823	83	1.41431375137842	83	2.10844110736505	83	1.30432895156163
83.5	2.41702194699743	83.5	1.54944444016562	83.5	1.55072755459717	83.5	2.01149544089032	83.5	1.24156537800813
84	2.63902385937649	84	1.71779469176059	84	2.04809469553636	84	1.85123101808337	84	1.20910146065287
84.5	2.84554336888278	84.5	1.88137388359376	84.5	2.02757226496362	84.5	1.63855869808621	84.5	1.18146551049403
85	3.13944660985742	85	2.0241648864648	85	2.02938306766122	85	1.46559475070416	85	1.16748105378715
85.5	3.30844097341784	85.5	2.20069409765143	85.5	1.93884293278151	85.5	1.33287577556716	85.5	1.13734787921637
86	3.55327286969403	86	2.56124989965038	86	1.70947459108626	86	1.23217391168289	86	1.12985620598054
86.5	3.66374899866754	86.5	2.46855502427825	86.5	1.44751180083431	86.5	1.16885515535068	86.5	1.11004489231246
87	3.93875845986524	87	2.46139843463555	87	1.19460302407033	87	1.11948798939675	87	1.10138784768439
87.5	4.1789325145992	87.5	2.40823519728977	87.5	0.999639933629369	87.5	1.08693427851409	87.5	1.09306376631124
88	4.14777089864765	88	2.17854274875736	88	0.837874892644296	88	1.05813676504097	88	1.08274190540855
88.5	3.92275122977644	88.5	1.8875081032875	88.5	0.683353062449599	88.5	1.03667277984361	88.5	1.07075522823122
89	3.9098929629838	89	1.65236301502732	89	0.579533707787538	89	1.01735519316599	89	1.06426244476017
89.5	3.77632443650514	89.5	1.47515222387472	89.5	0.480241359869461	89.5	1.00376133587433	89.5	1.06209818360315
90	3.42783916506378	90	1.29078484307941	90	0.424710077143242	90	0.992313877102405	90	1.05327465734762
90.5	2.89540195440526	90.5	1.12925039114416	90.5	0.360124780929052	90.5	0.98211848413366	90.5	1.0640959631327
91	2.57683183427739	91	1.01917522663975	91	0.313043910791605	91	0.972459690794848	91	1.04178742505268
91.5	2.29342513762327	91.5	0.899217152628759	91.5	0.269584646049347	91.5	0.965305029062395	91.5	1.03612704971894
92	2.05541599515541	92	0.812997286933359	92	0.224314578609494	92	0.959939032763056	92	1.0349616783267
92.5	1.81268340774332	92.5	0.717916881680327	92.5	0.191720130052801	92.5	0.955467369180273	92.5	1.03529464158163
93	1.6316180182143	93	0.650099675066158	93	0.173913903526458	93	0.950637972510867	93	1.02996722950281
93.5	1.49385087400744	93.5	0.596936437720378	93.5	0.146751863062547	93.5	0.946166308928084	93.5	1.02680407858102
94	1.39203439409837	94	0.540024510561753	94	0.121400625296229	94	0.944914243124905	94	1.03379630693446
94.5	1.29809032242969	94.5	0.475274413794456	94.5	0.101179995173095	94.5	0.940979179172056	94.5	1.02230907463952
95	1.21333072704146	95	0.441195415495879	95	0.0812611654995603	95	0.939727113368876	95	1.02347444603176
95.5	1.15874869657475	95.5	0.396211137741756	95.5	0.0679819457172033	95.5	0.93614978250265	95.5	1.02380740928669
96	2.66395315213773	96	1.3940442079241	96	1.36813828258977	96	1.5389300334618	96	1.46315242416121
96.5	2.89094092306904	96.5	1.36678100928524	96.5	0.906081794253674	96.5	1.60976118461309	96.5	1.29933450273775
97	3.29059684807295	97	1.71847627172656	97	1.43936318869514	97	1.85069441845344	97	1.40688163407876
97.5	2.4545470929433	97.5	1.51945492166287	97.5	1.50394848490933	97.5	1.81635204213766	97.5	1.4506663021015
98	1.82475443371192	98	1.24511898535932	98	1.36723288124097	98	1.65036388994476	98	1.43718129027701
98.5	1.56916357950719	98.5	1.0467792152616	98.5	1.17770219889279	98.5	1.44896016217621	98.5	1.40421792803936
99	1.50224810946386	99	0.925117191335678	99	1.05004060871241	99	1.31320045580292	99	1.3556052928202
99.5	1.46970882207024	99.5	0.889334243122172	99.5	0.964932881925482	99.5	1.25077603218726	99.5	1.33479508938734
100	1.41328989634743	100	0.838215745674306	100	0.898838583463298	100	1.23503577637587	100	1.33113249358315
100.5	1.36553061968905	100.5	0.8048183273417	100.5	0.847532507031465	100.5	1.24612550206117	100.5	1.34145435448585
101	1.36159441556885	101	0.808907807137529	101	0.825802874660335	101	1.3035416624641	101	1.40022236898025
101.5	1.33010478260728	101.5	0.790164358073312	101.5	0.841194697589885	101.5	1.39333266720639	101.5	1.4623200160239
102	1.34191339496787	102	0.82901441613369	102	0.880428756037757	102	1.49832732813013	102	1.53690378512727
102.5	1.34532477187204	102.5	0.880132913581556	102.5	0.94712665539914	102.5	1.60797251917997	102.5	1.60915681144616
103	1.37419026875348	103	0.97419094888563	103	1.04521180151882	103	1.7347888983877	103	1.69672614749163
103.5	1.45343917837343	103.5	1.09483060286259	103.5	1.18313460698557	103.5	1.88610999402908	103.5	1.80244198093055
104	1.48020536639076	104	1.21581104682254	104	1.31562500435954	104	2.03295942608767	104	2.01653735384781
104.5	1.59199356340433	104.5	1.36712179926823	104.5	1.46380902511266	104.5	2.16353200270494	104.5	2.0138736478084
105	1.74025725193171	105	1.54535496036979	105	1.62708306834573	105	2.31395876562976	105	2.02219772918155
105.5	1.99663534696049	105.5	1.75425921994007	105.5	1.848906398801	105.5	2.45651540064888	105.5	1.90765836948709
106	2.21732519129948	106	1.93215159105864	106	2.0357208771028	106	2.5768925842974	106	1.70521671049223
106.5	2.42227021915769	106.5	2.09232288306196	106.5	2.23521097428775	106.5	2.57796578355727	106.5	1.46714798322032
107	2.64637144040085	107	2.30293109254716	107	2.41508404224876	107	2.61087722752655	107	1.32513915499449
107.5	2.82901131157795	107.5	2.45015236519702	107.5	2.58167789042742	107.5	2.46599532744438	107.5	1.23057759059558
108	3.02582151758776	108	2.61884340677498	108	3.26525590876919	108	2.19465478124111	108	1.17414031888566
108.5	3.19875208526837	108.5	2.78821602831891	108.5	3.21968404087974	108.5	1.87466253525715	108.5	1.13751436084383
109	3.42101641125544	109	2.90715173238094	109	3.15690954736314	109	1.64088396314926	109	1.11853545531306
109.5	3.53831529403729	109.5	3.03767429586449	109.5	2.97764008030133	109.5	1.45235862649912	109.5	1.1022202558217
110	3.70389828069354	110	3.22715352640458	110	2.6169885430305	110	1.32500564766146	110	1.08756987260497
110.5	3.79626787071414	110.5	3.12934680128767	110.5	2.20865253472303	110.5	1.23753990798223	110.5	1.07791393821212
111	4.01984426474128	111	3.11230730213838	111	1.91500069726319	111	1.1708226873271	111	1.06825800381928
111.5	4.20943809653072	111.5	3.03222165613672	111.5	1.66782612904159	111.5	1.12270758717636	111.5	1.0614322570933
112	3.8437647337645	112	2.70983433223218	112	1.43755238599754	112	1.08693427851409	112	1.05677077152434
112.5	3.60444352325658	112.5	2.36734039933148	112.5	1.22448126858064	112.5	1.06207182899382	112.5	1.05094391456314
113	3.65010349105086	113	2.09538999290883	113	1.07207204153313	113	1.03953464453659	113	1.04761428201388
113.5	3.53674081238921	113.5	1.83230012604381	113.5	0.915739408640843	113.5	1.02003819131566	113.5	1.04728131875895
114	3.19219174506805	114	1.60840110722216	114	0.79049222205725	114	1.00394020241764	114	1.03829131087596
114.5	2.76655687287084	114.5	1.40392711743069	114.5	0.688483670092783	114.5	0.989452012409424	114.5	1.03329686205207
115	2.468717427776	115	1.26318085445757	115	0.599150737011473	115	0.982655083763593	115	1.03030019275774
115.5	2.2538006828133	115.5	1.15242410998719	115.5	0.531849236750893	115.5	0.970492158818424	115.5	1.02763648671833
116	2.0370470425945	116	1.02973971611231	116	0.455493723002341	116	0.965483895605707	116	1.02513926230639
116.5	1.79352721435837	116.5	0.91693823174402	116.5	0.391813828136949	116.5	0.958686966959877	116.5	1.02513926230639
117	1.66651902808004	117	0.825606516303832	117	0.329642935519551	117	0.953499837203848	117	1.02230907463952
117.5	1.54265980509787	117.5	0.748928770132033	117.5	0.287692673025288	117.5	0.949385906707688	117.5	1.02480629905147
118	1.43821918910867	118	0.697128692718195	118	0.249062215476614	118	0.945987442384773	118	1.03446223344431
118.5	1.35083545764031	118.5	0.627948326172083	118.5	0.205602950734355	118.5	0.943125577691792	118.5	1.02963426624789
119	1.27578516574858	119	0.573421928894359	119	0.179044511169642	119	0.94026371299881	119	1.02314148277684
119.5	1.21831658559371	119.5	0.53218634095308	119.5	0.150977069356933	119.5	0.938296181022386	119.5	1.03063315601267
120	2.96494156052872	120	1.7893605881876	120	1.37326889023295	120	1.8927280561316	120	1.65743648341039
120.5	3.09982215504744	120.5	1.95259899003779	120.5	1.49097106557657	120.5	1.92832249825055	120.5	1.47780280737795
121	2.96992741908097	121	2.06983074418489	121	2.01036963933648	121	2.20324037532005	121	1.6336296106832
121.5	2.2036796836828	121.5	1.80401455745599	121.5	2.11026558815375	121.5	2.14671854763368	121.5	1.66126556084204
122	1.83472615081642	122	1.52218124152675	122	1.88693325545048	122	1.88897185872206	122	1.63412905556559
122.5	1.69276038888135	122.5	1.32690858127591	122.5	1.66299732184801	122.5	1.59455752843163	122.5	1.58152086128732
123	1.53373774242543	123	1.17389387891529	123	1.51903850738928	123	1.41372345314388	123	1.5107661696156
123.5	1.51143258574432	123.5	1.14117804054866	123.5	1.4212551617192	123.5	1.34664849940213	123.5	1.46648205671047
124	1.55184428137833	124	1.18139125854098	124	1.38745351136411	124	1.36328308793009	124	1.47280835855406
124.5	1.47810605752666	124.5	1.11050694207994	124.5	1.32618802009551	124.5	1.38599913893062	124.5	1.5282467404992
125	1.43349574416443	125	1.09687534276051	125	1.31200339896435	125	1.48061954034231	125	1.6058271788969
125.5	1.39859473429869	125.5	1.10539509233515	125.5	1.34731405156744	125.5	1.59867145892779	125.5	1.68940095588326
126	1.37182854628136	126	1.12243459148444	126	1.39922372889847	126	1.74748842296281	126	1.80976717253892
126.5	1.42719781757212	126.5	1.26863349418534	126.5	1.56702477887552	126.5	1.92993229714035	126.5	1.9161489324877
127	1.42378644066795	127	1.38620603831543	127	1.67114593398718	127	2.10271737797909	127	2.03301903496664
127.5	1.50434741832796	127.5	1.54228785052292	127.5	1.8205371565387	127.5	2.26387613350259	127.5	2.1690345246038
128	1.57047564754726	128	1.71234205203282	128	1.96841937684221	128	2.43183181767192	128	2.29839074914246
128.5	1.77673274344553	128.5	1.94782793027599	128.5	2.18028329246072	128.5	2.62518655099146	128.5	2.48568258003819
129	1.91135092435624	129	2.08516629341925	129	2.30854848354031	129	2.77865404515257	129	2.63801326916672
129.5	2.14463662187986	129.5	2.29816003278536	129.5	2.49083595509811	129.5	2.99311503058285	129.5	2.82980010400396
130	2.31651753512842	130	2.4457220954182	130	2.6492811911376	130	3.19639685705617	130	3.06420623547168
130.5	2.49495878857731	130.5	2.5799933487146	130.5	2.82281644965703	130.5	3.39225572198206	130.5	3.20887876973692
131	2.72037207786054	131	2.77117652916962	131	3.01083812975722	131	3.63327838909407	131	3.42322386509537
131.5	2.86522438948376	131.5	2.89829119282331	131.5	3.21063002739177	131.5	3.81751092870473	131.5	3.59490804341646
132	3.01794910934737	132	2.99746107787217	132	3.34644022971133	132	3.99704822155347	132	3.75327369154052
132.5	3.13262385604908	132.5	3.12150863167899	132.5	3.52208809137795	132.5	4.1428244543522	132.5	3.86960272873021
133	3.30660407816174	133	3.33109447121524	133	3.70226295978857	133	4.29463743298768	133	3.99238292898408
133.5	3.48373326357057	133.5	3.45105254522624	133.5	3.85557758818487	133.5	4.39144894955493	133.5	4.03525194805577
134	3.60628041851267	134	3.61258699716149	134	3.96611200285051	134	4.43035242272515	134	4.00257992866618
134.5	3.82119716347538	134.5	3.78332277863737	134.5	4.07853267032614	134.5	4.46791439682053	134.5	3.96949170520793
135	3.88653815187064	135	3.84773208542168	135	4.10494020966606	135	4.35209831002644	135	3.81362328149581
135.5	3.99281566311593	135.5	3.95167303023234	135.5	4.13889276024595	135.5	4.22487948109627	135.5	3.67606783680461
136	4.09673145188911	136	3.97859543888822	136	4.05853839054021	136	4.04668368732236	136	3.43695859936106
136.5	4.19238121200987	136.5	3.97927701885419	136.5	3.92574619271664	136.5	3.77681879010141	136.5	3.16538544456225
137	4.2934104510949	137	3.98950071834376	137	3.82087053648098	137	3.51142555646323	137	2.93435056605064
137.5	4.32063586292626	137.5	3.91589008201883	137.5	3.62590744604002	137.5	3.16755462694722	137.5	2.67746941487542
138	4.31702767581608	138	3.84534655554078	138	3.46021899921016	138	2.837501137902	138	2.49051054723462
138.5	4.24945617175271	138.5	3.67052129426908	138.5	3.23990467100287	138.5	2.53933061020203	138.5	2.32536077279144
139	4.14777089864765	139	3.51580264199353	139	2.99091930008368	139	2.28820198339293	139	2.1825195364283
139.5	4.0022625530044	139.5	3.32155235169164	139.5	2.75521314894685	139.5	2.0996766467428	139.5	2.087458527147
140	3.78052305423335	140	3.18285082861643	140	2.55149784546752	140	1.95604681246381	140	2.01270827641617
140.5	3.47507361450614	140.5	2.93952678076459	140.5	2.34989514513537	140.5	1.81331131090137	140.5	1.90682596134978
141	3.17880865105938	141	2.68597903342317	141	2.19386431269268	141	1.72119504109604	141	1.85638202822853
141.5	2.87677058823633	141.5	2.44947078523105	141.5	2.06680632341149	141.5	1.62764783894422	141.5	1.7959491974595
142	2.55583874563634	142	2.23102440613717	142	1.92465831165036	142	1.53553156913889	142	1.71903468557165
142.5	2.27741790753447	142.5	2.03915964571617	142.5	1.80152372821396	142.5	1.46380608527105	142.5	1.65460629574352
143	2.10973561201412	143	1.90591076236874	143	1.6955917704047	143	1.42016264870309	143	1.63779165136977
143.5	1.88747128602705	143.5	1.74437631043348	143.5	1.5730607878675	143.5	1.36525061990651	143.5	1.59117679568017
144	1.82475443371192	144	1.68746438327486	144	1.49097106557657	144	1.36381968756002	144	1.5910103140527
144.5	1.65917144705568	144.5	1.55080760009756	144.5	1.37900309877533	144.5	1.2954926680151	144.5	1.53707026675473
145	1.5573549671466	145	1.48060486360249	145	1.29932778008119	145	1.27492301553429	145	1.52275284679292
145.5	1.48545363855102	145.5	1.42437451640984	145.5	1.26280992567971	145.5	1.26025595898276	145.5	1.52591599771472
146	1.46052434578978	146	1.37870865868974	146	1.21965246138705	146	1.25488996268343	146	1.55521676414818
146.5	1.37497750957752	146.5	1.28533220335164	146.5	1.16140497461444	146.5	1.24111723884845	146.5	1.57136548201208
147	1.34952338960025	147	1.26624796430444	147	1.14722035348329	147	1.26472762256555	147	1.62863516185931
147.5	1.30307618098194	147.5	1.22910185615899	147.5	1.13152673010414	147.5	1.2845818088731	147.5	1.69805800051133
148	1.2521679410274	148	1.18479915837084	148	1.13273393190254	148	1.3225015160551	148	1.7668149126535
148.5	1.22041589445782	148.5	1.16503333935766	148.5	1.14208974584011	148.5	1.37938107682811	148.5	1.87003352168048
149	1.19811073777671	149	1.17048597908544	149	1.18886881552795	149	1.44967562834945	149	1.99439529739525
149.5	1.18840143428022	149.5	1.20081628757117	149.5	1.28031435175646	149.5	1.54322283050128	149.5	2.1327415298169
150	1.19627384252062	150	1.24818609520619	150	1.40737234103764	150	1.6795191365045	150	2.29289685543618
150.5	1.18079143964784	150.5	1.30339407244989	150.5	1.50062867996374	150.5	1.81349017744468	150.5	2.43190901436768
151	1.23169967960238	151	1.40972054714145	151	1.67748374342876	151	1.98234019433057	151	2.60738064971355
151.5	1.26843758472421	151.5	1.53479047089723	151.5	1.83049657137546	151.5	2.17354852913037	151.5	2.787014325746
152	1.36211924278488	152	1.65713407478912	152	2.02817586586282	152	2.34883774157547	152	2.97547152803397
152.5	1.47443226701447	152.5	1.83298170600978	152.5	2.20623813112624	152.5	2.54630640539117	152.5	3.17183660762643
153	1.60380217576492	153	1.99281220803011	153	2.35321495008096	153	2.73501060858461	153	3.35496639783559
153.5	1.75705172284455	153.5	2.14071506064594	153.5	2.50200257173328	153.5	2.89921009534441	153.5	3.52914780056863
154	1.94835124308608	154	2.27191920409546	154	2.6788576351983	154	3.0777189055691	154	3.69646183616882
154.5	2.10632423510995	154.5	2.45730895483972	154.5	2.82160924785864	154.5	3.20958826462538	154.5	3.87043513686752
155	2.28292859330275	155	2.60589338742152	155	3.01174353110602	155	3.37325115175524	155	4.02796837685427
155.5	2.42725607770994	155.5	2.71460539199398	155.5	3.10017106283853	155.5	3.4924209862364	155.5	4.15324580152008
156	2.59073975550208	156	2.82059107670256	156	3.24503527864606	156	3.57559392887617	156	4.2487646352769
156.5	2.77862789883944	156.5	2.99882423780412	156.5	3.41796693626629	156.5	3.67218186226428	156.5	4.35531287685314
157	2.94709743518384	157	3.16512974950117	157	3.60689401771528	157	3.75982646848683	157	4.43668077227562
157.5	3.08512699299871	157.5	3.31848524184477	157.5	3.74542042408123	157.5	3.83450325031931	157.5	4.42669187462785
158	3.22000758751743	158	3.44900780532832	158	3.87896712302879	158	3.8573087345915	158	4.38174183521288
158.5	3.38165437005348	158.5	3.54613295047927	158.5	3.99063328938043	158.5	3.86848789354846	158.5	4.21983845250523
159	3.47979705945037	159	3.69165027321419	159	4.05816113997821	159	3.8190760109587	159	4.0500271924931
159.5	3.56508148205462	159.5	3.79525042804187	159.5	4.0615563950362	159.5	3.71779283080867	159.5	3.79843183298983
160	3.67582002463614	160	3.9070295424612	160	4.12983874675798	160	3.60152957765631	160	3.5100024134104
160.5	3.73407584561504	160.5	3.96360067963684	160.5	4.07287391189616	160.5	3.43831385688473	160.5	3.1497777919876
161	3.76162927445641	161	3.99802046791841	161	3.95818974104853	161	3.25743506496116	161	2.79117636643257
161.5	3.76556547857661	161.5	4.02800998642115	161.5	3.8759491185328	161.5	3.05947451815135	161.5	2.47769146191997
162	3.75795548394423	162	3.96837173939864	162	3.70588456518376	162	2.89742142991129	162	2.22297457190178
162.5	3.69969966296533	162.5	3.94485723057262	162.5	3.5091106720452	162.5	2.7332219431515	162.5	2.01453957431826
163	3.61598972200916	163	3.83614522600016	163	3.36485005713687	163	2.58029104862032	163	1.87452852562198
163.5	3.4963291167552	163.5	3.73902008084922	163.5	3.15992755185913	163.5	2.45776746645206	163.5	1.76698139428096
164	3.33888095194735	164	3.61122383722955	164	2.94806363624062	164	2.33434955156725	164	1.69139873541282
164.5	3.14548212284172	164.5	3.41288406713183	164.5	2.71718629229738	164.5	2.23328995459635	164.5	1.60199810146525
165	2.95680673868032	165	3.24862329533269	165	2.5560248522115	165	2.13795408701142	165	1.55205361322639
165.5	2.76209584153462	165.5	3.0615295946735	165.5	2.37766078649848	165.5	2.04708988300927	165.5	1.50394042288962
166	2.55636357285237	166	2.8219542366345	166	2.17877429021273	166	1.95300608122751	166	1.4435075921206
166.5	2.41466022452531	166.5	2.63622369590725	166.5	2.07616213734906	166.5	1.88110173081636	166.5	1.41903479288355
167	2.25511275085336	167	2.42800101630294	167	1.93673032963432	167	1.80597778262561	167	1.38290827972411
167.5	2.10396251263783	167.5	2.23545467591598	167.5	1.84166318801063	167.5	1.74552089098638	167.5	1.34012250146615
168	2.01972774446564	168	2.10220579256854	168	1.78009589629243	168	1.69740579083564	168	1.32264193058255
168.5	1.89613093509148	168.5	1.94612398036106	168.5	1.64217309082568	168.5	1.6415994293225	168.5	1.29600487018849
169	1.80297410424684	169	1.81935010669035	169	1.5748715905651	169	1.58525646817944	169	1.27369633210846
169.5	1.74340621522787	169.5	1.74505789039945	169.5	1.55555636179076	169.5	1.54948315951717	169.5	1.27819133604996
170	1.6717673002403	170	1.63634588582699	170	1.46230002286466	170	1.52014904641412	170	1.27069966281413
170.5	1.62033423306974	170.5	1.57295894899164	170.5	1.45566041297348	170.5	1.49922166084669	170.5	1.27452874024578
171	1.54554635478601	171	1.50105226258164	171	1.39862012799927	171	1.47739994256271	171	1.2780248544225
171.5	1.48151743443083	171.5	1.43834690571225	171.5	1.35576446415621	171.5	1.45110656069595	171.5	1.30749210248343
172	0.928087135131255	172	0.220363506521097	172	0.158522080596909	172	0.977825687094188	172	1.07142115474107
