# Supplementary material for: The cyanobacterial circadian clock follows midday in vivo and in vitro
Source: eLife. 2017 Jul 7;6:e23539. doi: 10.7554/eLife.23539 (PMC5605227; doi:10.7554/eLife.23539)
Supplement: Figure 1—source data 4. — DOI: http://dx.doi.org/10.7554/eLife.23539.007 [file elife-23539-fig1-data4.csv]

daylength16_num_days	daylength16_kendallTau	daylength14_num_days	daylength14_kendallTau	daylength12_num_days	daylength12_kendallTau	daylength10_num_days	daylength10_kendallTau	daylength8_num_days	daylength8_kendallTau
1	0.715099715099715	1	0.754940711462451	1	0.821117900257418	1	0.466666666666667	1	-0.0545454545454545
2	0.935806943623863	2	0.960474308300395	2	0.941520467836257	2	0.771428571428571	2	0.854545454545454
3	0.891737891737892	3	0.873517786561265	3	0.938420457437049	3	0.80952380952381	3	0.927272727272727
4	0.92022792022792	4	0.83399209486166	4	0.801169590643275	4	0.923809523809524	4	0.927272727272727
5	0.954415954415954	5	0.944664031620553	5	0.929824561403509	5	0.923809523809524	5	0.890909090909091
6	1	6	1	6	1	6	1	6	1
