# Supplementary material for: The cyanobacterial circadian clock follows midday in vivo and in vitro
Source: eLife. 2017 Jul 7;6:e23539. doi: 10.7554/eLife.23539 (PMC5605227; doi:10.7554/eLife.23539)
Supplement: Figure 3—source data 1. — DOI: http://dx.doi.org/10.7554/eLife.23539.021 [file elife-23539-fig3-data1.csv]

step_down_time	step_down_pol	step_down_control_time	step_down_control_pol	step_up_time	step_up_pol	step_up_control_time	step_up_control_pol
0	NaN	0	182	0	NaN	0	140
0.250055555254221	NaN	0.250055555254221	172	0.250055555254221	NaN	0.250055555254221	143
0.500055555254221	NaN	0.500055555254221	170	0.500055555254221	NaN	0.500055555254221	142
0.750055555254221	NaN	0.750055555254221	169	0.750055555254221	NaN	0.750055555254221	143
1.00005555525422	NaN	1.00005555525422	172	1.00005555525422	NaN	1.00005555525422	147
1.25005555525422	NaN	1.25005555525422	171	1.25005555525422	NaN	1.25005555525422	148
1.50005555525422	NaN	1.50005555525422	172	1.50005555525422	NaN	1.50005555525422	150
1.75005555525422	NaN	1.75005555525422	172	1.75005555525422	NaN	1.75005555525422	152
2.00008333474398	NaN	2.00008333474398	175	2.00008333474398	NaN	2.00008333474398	154
2.25008333474398	NaN	2.25008333474398	173	2.25008333474398	NaN	2.25008333474398	155
2.50008333474398	NaN	2.50008333474398	175	2.50008333474398	NaN	2.50008333474398	154
2.75008333474398	NaN	2.75008333474398	176	2.75008333474398	NaN	2.75008333474398	155
3.00008333474398	NaN	3.00008333474398	176	3.00008333474398	NaN	3.00008333474398	156
3.25011111050844	NaN	3.25011111050844	175	3.25011111050844	NaN	3.25011111050844	157
3.50011111050844	NaN	3.50011111050844	176	3.50011111050844	NaN	3.50011111050844	157
3.75011111050844	NaN	3.75011111050844	175	3.75011111050844	NaN	3.75011111050844	157
4.00011111050844	NaN	4.00011111050844	175	4.00011111050844	NaN	4.00011111050844	156
4.25011111050844	NaN	4.25011111050844	175	4.25011111050844	NaN	4.25011111050844	156
4.50011111050844	NaN	4.50011111050844	173	4.50011111050844	NaN	4.50011111050844	157
4.75011111050844	NaN	4.75011111050844	171	4.75011111050844	NaN	4.75011111050844	155
5.0001388899982	NaN	5.0001388899982	172	5.0001388899982	NaN	5.0001388899982	155
5.2501388899982	NaN	5.2501388899982	171	5.2501388899982	NaN	5.2501388899982	155
5.5001388899982	NaN	5.5001388899982	169	5.5001388899982	NaN	5.5001388899982	153
5.7501388899982	NaN	5.7501388899982	167	5.7501388899982	NaN	5.7501388899982	153
6.0001388899982	NaN	6.0001388899982	164	6.0001388899982	NaN	6.0001388899982	152
6.2501388899982	NaN	6.2501388899982	163	6.2501388899982	NaN	6.2501388899982	151
6.50016666576266	NaN	6.50016666576266	161	6.50016666576266	NaN	6.50016666576266	150
6.75016666576266	NaN	6.75016666576266	160	6.75016666576266	NaN	6.75016666576266	150
7.00016666576266	NaN	7.00016666576266	160	7.00016666576266	NaN	7.00016666576266	149
7.25016666576266	NaN	7.25016666576266	156	7.25016666576266	NaN	7.25016666576266	148
7.50016666576266	NaN	7.50016666576266	156	7.50016666576266	NaN	7.50016666576266	146
7.75016666576266	NaN	7.75016666576266	154	7.75016666576266	NaN	7.75016666576266	146
8.00016666576266	NaN	8.00016666576266	154	8.00016666576266	NaN	8.00016666576266	146
8.25019444525242	NaN	8.25019444525242	152	8.25019444525242	NaN	8.25019444525242	145
8.50019444525242	NaN	8.50019444525242	151	8.50019444525242	NaN	8.50019444525242	143
8.75019444525242	NaN	8.75019444525242	151	8.75019444525242	NaN	8.75019444525242	143
9.00019444525242	NaN	9.00019444525242	149	9.00019444525242	NaN	9.00019444525242	143
9.25019444525242	NaN	9.25019444525242	150	9.25019444525242	NaN	9.25019444525242	144
9.50019444525242	NaN	9.50019444525242	148	9.50019444525242	NaN	9.50019444525242	142
9.75019444525242	NaN	9.75019444525242	147	9.75019444525242	NaN	9.75019444525242	142
10.0002222210169	NaN	10.0002222210169	146	10.0002222210169	NaN	10.0002222210169	142
10.2502222210169	NaN	10.2502222210169	147	10.2502222210169	NaN	10.2502222210169	142
10.5002222210169	NaN	10.5002222210169	147	10.5002222210169	NaN	10.5002222210169	140
10.7502222210169	NaN	10.7502222210169	146	10.7502222210169	NaN	10.7502222210169	142
11.0002222210169	NaN	11.0002222210169	146	11.0002222210169	NaN	11.0002222210169	140
11.2502222210169	NaN	11.2502222210169	146	11.2502222210169	NaN	11.2502222210169	141
11.5002500005066	NaN	11.5002500005066	146	11.5002500005066	NaN	11.5002500005066	141
11.7502500005066	NaN	11.7502500005066	145	11.7502500005066	NaN	11.7502500005066	141
12.0002500005066	NaN	12.0002500005066	145	12.0002500005066	NaN	12.0002500005066	140
12.2502500005066	NaN	12.2502500005066	146	12.2502500005066	NaN	12.2502500005066	141
12.5002500005066	NaN	12.5002500005066	145	12.5002500005066	NaN	12.5002500005066	139
12.7502777762711	NaN	12.7502777762711	145	12.7502777762711	NaN	12.7502777762711	139
13.0002777762711	NaN	13.0002777762711	145	13.0002777762711	NaN	13.0002777762711	140
13.2502777762711	NaN	13.2502777762711	145	13.2502777762711	NaN	13.2502777762711	139
13.5002777762711	NaN	13.5002777762711	145	13.5002777762711	NaN	13.5002777762711	141
13.7502777762711	NaN	13.7502777762711	144	13.7502777762711	NaN	13.7502777762711	140
14.0002777762711	NaN	14.0002777762711	145	14.0002777762711	NaN	14.0002777762711	139
14.2502777762711	NaN	14.2502777762711	145	14.2502777762711	NaN	14.2502777762711	139
14.5003055557609	NaN	14.5003055557609	144	14.5003055557609	NaN	14.5003055557609	140
14.7503055557609	NaN	14.7503055557609	145	14.7503055557609	NaN	14.7503055557609	141
15.0003055557609	NaN	15.0003055557609	146	15.0003055557609	NaN	15.0003055557609	140
15.2503055557609	NaN	15.2503055557609	145	15.2503055557609	NaN	15.2503055557609	141
15.5003055557609	NaN	15.5003055557609	144	15.5003055557609	NaN	15.5003055557609	140
15.7503055557609	NaN	15.7503055557609	145	15.7503055557609	NaN	15.7503055557609	139
16.0003055557609	NaN	16.0003055557609	144	16.0003055557609	NaN	16.0003055557609	140
16.2503333315253	NaN	16.2503333315253	146	16.2503333315253	NaN	16.2503333315253	138
16.5003333315253	NaN	16.5003333315253	146	16.5003333315253	NaN	16.5003333315253	140
16.7503333315253	NaN	16.7503333315253	146	16.7503333315253	NaN	16.7503333315253	140
17.0003333315253	NaN	17.0003333315253	145	17.0003333315253	NaN	17.0003333315253	139
17.2503333315253	NaN	17.2503333315253	145	17.2503333315253	NaN	17.2503333315253	141
17.5003333315253	NaN	17.5003333315253	145	17.5003333315253	NaN	17.5003333315253	139
17.7503611110151	NaN	17.7503611110151	145	17.7503611110151	NaN	17.7503611110151	141
18.0003611110151	NaN	18.0003611110151	146	18.0003611110151	NaN	18.0003611110151	141
18.2503611110151	NaN	18.2503611110151	146	18.2503611110151	NaN	18.2503611110151	140
18.5003611110151	NaN	18.5003611110151	145	18.5003611110151	NaN	18.5003611110151	141
18.7503611110151	NaN	18.7503611110151	145	18.7503611110151	NaN	18.7503611110151	141
19.0003611110151	NaN	19.0003611110151	146	19.0003611110151	NaN	19.0003611110151	141
19.2503611110151	NaN	19.2503611110151	146	19.2503611110151	NaN	19.2503611110151	141
19.5003888905048	NaN	19.5003888905048	146	19.5003888905048	NaN	19.5003888905048	140
19.7503888905048	NaN	19.7503888905048	146	19.7503888905048	NaN	19.7503888905048	140
20.0003888905048	NaN	20.0003888905048	147	20.0003888905048	NaN	20.0003888905048	140
20.2503888905048	NaN	20.2503888905048	147	20.2503888905048	NaN	20.2503888905048	142
20.5003888905048	NaN	20.5003888905048	147	20.5003888905048	NaN	20.5003888905048	141
20.7503888905048	NaN	20.7503888905048	146	20.7503888905048	NaN	20.7503888905048	142
21.0004166662693	NaN	21.0004166662693	147	21.0004166662693	NaN	21.0004166662693	142
21.2504166662693	NaN	21.2504166662693	146	21.2504166662693	NaN	21.2504166662693	141
21.5004166662693	NaN	21.5004166662693	150	21.5004166662693	NaN	21.5004166662693	142
21.7504166662693	NaN	21.7504166662693	149	21.7504166662693	NaN	21.7504166662693	141
22.0004166662693	NaN	22.0004166662693	150	22.0004166662693	NaN	22.0004166662693	143
22.2504166662693	NaN	22.2504166662693	151	22.2504166662693	NaN	22.2504166662693	143
22.5004444457591	NaN	22.5004444457591	152	22.5004444457591	NaN	22.5004444457591	143
22.7504444457591	NaN	22.7504444457591	154	22.7504444457591	NaN	22.7504444457591	145
23.0004444457591	NaN	23.0004444457591	155	23.0004444457591	NaN	23.0004444457591	143
23.2504444457591	NaN	23.2504444457591	156	23.2504444457591	NaN	23.2504444457591	145
23.5004444457591	NaN	23.5004444457591	159	23.5004444457591	NaN	23.5004444457591	146
23.7504444457591	NaN	23.7504444457591	160	23.7504444457591	NaN	23.7504444457591	146
24.0004444457591	NaN	24.0004444457591	161	24.0004444457591	NaN	24.0004444457591	148
24.2504722215235	NaN	24.2504722215235	163	24.2504722215235	NaN	24.2504722215235	148
24.5004722215235	NaN	24.5004722215235	164	24.5004722215235	NaN	24.5004722215235	150
24.7504722215235	NaN	24.7504722215235	165	24.7504722215235	NaN	24.7504722215235	150
25.0004722215235	NaN	25.0004722215235	166	25.0004722215235	NaN	25.0004722215235	151
25.2504722215235	NaN	25.2504722215235	167	25.2504722215235	NaN	25.2504722215235	151
25.5004722215235	NaN	25.5004722215235	169	25.5004722215235	NaN	25.5004722215235	153
25.7504722215235	NaN	25.7504722215235	169	25.7504722215235	NaN	25.7504722215235	153
26.0005000010133	NaN	26.0005000010133	170	26.0005000010133	NaN	26.0005000010133	154
26.2505000010133	NaN	26.2505000010133	170	26.2505000010133	NaN	26.2505000010133	154
26.5005000010133	NaN	26.5005000010133	173	26.5005000010133	NaN	26.5005000010133	156
26.7505000010133	NaN	26.7505000010133	173	26.7505000010133	NaN	26.7505000010133	156
27.0005000010133	NaN	27.0005000010133	174	27.0005000010133	NaN	27.0005000010133	158
27.2505000010133	NaN	27.2505000010133	174	27.2505000010133	NaN	27.2505000010133	158
27.5005277767777	NaN	27.5005277767777	173	27.5005277767777	NaN	27.5005277767777	159
27.7505277767777	NaN	27.7505277767777	174	27.7505277767777	NaN	27.7505277767777	158
28.0005277767777	NaN	28.0005277767777	174	28.0005277767777	NaN	28.0005277767777	159
28.2505277767777	NaN	28.2505277767777	172	28.2505277767777	NaN	28.2505277767777	159
28.5005277767777	NaN	28.5005277767777	172	28.5005277767777	NaN	28.5005277767777	159
28.7505277767777	NaN	28.7505277767777	172	28.7505277767777	NaN	28.7505277767777	159
29.0005555562675	NaN	29.0005555562675	171	29.0005555562675	NaN	29.0005555562675	160
29.2505555562675	NaN	29.2505555562675	171	29.2505555562675	NaN	29.2505555562675	160
29.5005555562675	NaN	29.5005555562675	170	29.5005555562675	NaN	29.5005555562675	158
29.7505555562675	NaN	29.7505555562675	168	29.7505555562675	NaN	29.7505555562675	157
30.0005555562675	NaN	30.0005555562675	167	30.0005555562675	NaN	30.0005555562675	158
30.2505555562675	NaN	30.2505555562675	166	30.2505555562675	NaN	30.2505555562675	157
30.9756111130118	163	30.9756111130118	164	30.9756111130118	147	30.9756111130118	158
31.2256111130118	162	31.2256111130118	161	31.2256111130118	147	31.2256111130118	156
31.4756111130118	162	31.4756111130118	160	31.4756111130118	148	31.4756111130118	155
31.7256111130118	160	31.7256111130118	159	31.7256111130118	148	31.7256111130118	154
31.9756111130118	160	31.9756111130118	157	31.9756111130118	149	31.9756111130118	153
32.2256388925016	160	32.2256388925016	157	32.2256388925016	148	32.2256388925016	152
32.4756388925016	158	32.4756388925016	155	32.4756388925016	150	32.4756388925016	150
32.7256388925016	158	32.7256388925016	155	32.7256388925016	149	32.7256388925016	149
32.9756388925016	158	32.9756388925016	153	32.9756388925016	152	32.9756388925016	147
33.2256388925016	157	33.2256388925016	152	33.2256388925016	151	33.2256388925016	148
33.4756388925016	157	33.4756388925016	152	33.4756388925016	150	33.4756388925016	148
33.7256666682661	157	33.7256666682661	150	33.7256666682661	151	33.7256666682661	147
33.9756666682661	156	33.9756666682661	148	33.9756666682661	151	33.9756666682661	147
34.2256666682661	156	34.2256666682661	150	34.2256666682661	150	34.2256666682661	148
34.4756666682661	155	34.4756666682661	150	34.4756666682661	151	34.4756666682661	145
34.7256666682661	153	34.7256666682661	149	34.7256666682661	151	34.7256666682661	146
34.9756666682661	152	34.9756666682661	148	34.9756666682661	152	34.9756666682661	145
35.2256944477558	154	35.2256944477558	148	35.2256944477558	152	35.2256944477558	146
35.4756944477558	151	35.4756944477558	147	35.4756944477558	151	35.4756944477558	145
35.7256944477558	152	35.7256944477558	147	35.7256944477558	152	35.7256944477558	143
35.9756944477558	150	35.9756944477558	148	35.9756944477558	151	35.9756944477558	144
36.2256944477558	150	36.2256944477558	147	36.2256944477558	151	36.2256944477558	143
36.4756944477558	149	36.4756944477558	147	36.4756944477558	152	36.4756944477558	142
36.7256944477558	150	36.7256944477558	148	36.7256944477558	152	36.7256944477558	142
36.9757222235203	148	36.9757222235203	147	36.9757222235203	152	36.9757222235203	143
37.2257222235203	148	37.2257222235203	147	37.2257222235203	151	37.2257222235203	143
37.4757222235203	148	37.4757222235203	147	37.4757222235203	152	37.4757222235203	142
37.7257222235203	147	37.7257222235203	148	37.7257222235203	152	37.7257222235203	143
37.9757222235203	147	37.9757222235203	148	37.9757222235203	152	37.9757222235203	141
38.2257222235203	146	38.2257222235203	148	38.2257222235203	152	38.2257222235203	141
38.47575000301	146	38.47575000301	146	38.47575000301	153	38.47575000301	142
38.72575000301	145	38.72575000301	148	38.72575000301	152	38.72575000301	142
38.97575000301	147	38.97575000301	146	38.97575000301	151	38.97575000301	143
39.22575000301	146	39.22575000301	147	39.22575000301	151	39.22575000301	143
39.47575000301	144	39.47575000301	148	39.47575000301	152	39.47575000301	143
39.72575000301	145	39.72575000301	148	39.72575000301	151	39.72575000301	142
39.97575000301	144	39.97575000301	147	39.97575000301	152	39.97575000301	142
40.2257777787745	144	40.2257777787745	147	40.2257777787745	151	40.2257777787745	143
40.4757777787745	145	40.4757777787745	148	40.4757777787745	153	40.4757777787745	143
40.7257777787745	146	40.7257777787745	146	40.7257777787745	153	40.7257777787745	143
40.9757777787745	145	40.9757777787745	146	40.9757777787745	154	40.9757777787745	142
41.2257777787745	144	41.2257777787745	148	41.2257777787745	152	41.2257777787745	143
41.4757777787745	146	41.4757777787745	147	41.4757777787745	154	41.4757777787745	142
41.7258055582643	144	41.7258055582643	147	41.7258055582643	153	41.7258055582643	143
41.9758055582643	146	41.9758055582643	147	41.9758055582643	154	41.9758055582643	141
42.2258055582643	145	42.2258055582643	147	42.2258055582643	154	42.2258055582643	142
42.4758055582643	146	42.4758055582643	147	42.4758055582643	152	42.4758055582643	143
42.7258055582643	145	42.7258055582643	148	42.7258055582643	152	42.7258055582643	142
42.9758055582643	144	42.9758055582643	148	42.9758055582643	153	42.9758055582643	142
43.2258055582643	145	43.2258055582643	149	43.2258055582643	154	43.2258055582643	142
43.4758333340287	142	43.4758333340287	148	43.4758333340287	155	43.4758333340287	142
43.7258333340287	144	43.7258333340287	148	43.7258333340287	156	43.7258333340287	143
43.9758333340287	145	43.9758333340287	149	43.9758333340287	155	43.9758333340287	142
44.2258333340287	146	44.2258333340287	147	44.2258333340287	154	44.2258333340287	143
44.4758333340287	145	44.4758333340287	149	44.4758333340287	156	44.4758333340287	143
44.7258611135185	146	44.7258611135185	149	44.7258611135185	155	44.7258611135185	143
44.9758333340287	146	44.9758333340287	149	44.9758333340287	156	44.9758333340287	143
45.2258611135185	144	45.2258611135185	150	45.2258611135185	156	45.2258611135185	142
45.4758611135185	144	45.4758611135185	151	45.4758611135185	157	45.4758611135185	143
45.7258611135185	145	45.7258611135185	152	45.7258611135185	158	45.7258611135185	143
45.9758611135185	145	45.9758611135185	152	45.9758611135185	158	45.9758611135185	142
46.2258611135185	145	46.2258611135185	153	46.2258611135185	160	46.2258611135185	145
46.4758888892829	145	46.4758888892829	155	46.4758888892829	161	46.4758888892829	143
46.7258888892829	143	46.7258888892829	156	46.7258888892829	161	46.7258888892829	145
46.9758888892829	144	46.9758888892829	157	46.9758888892829	163	46.9758888892829	144
47.2258888892829	145	47.2258888892829	158	47.2258888892829	163	47.2258888892829	145
47.4758888892829	145	47.4758888892829	159	47.4758888892829	165	47.4758888892829	146
47.7258888892829	146	47.7258888892829	160	47.7258888892829	164	47.7258888892829	145
47.9758888892829	145	47.9758888892829	162	47.9758888892829	166	47.9758888892829	147
48.2259166687727	144	48.2259166687727	162	48.2259166687727	166	48.2259166687727	148
48.4759166687727	146	48.4759166687727	165	48.4759166687727	168	48.4759166687727	148
48.7259166687727	147	48.7259166687727	166	48.7259166687727	167	48.7259166687727	148
48.9759166687727	146	48.9759166687727	167	48.9759166687727	168	48.9759166687727	149
49.2259166687727	146	49.2259166687727	169	49.2259166687727	169	49.2259166687727	149
49.4759166687727	145	49.4759166687727	169	49.4759166687727	170	49.4759166687727	150
49.7259166687727	146	49.7259166687727	171	49.7259166687727	171	49.7259166687727	151
49.9759444482625	147	49.9759444482625	172	49.9759444482625	170	49.9759444482625	152
50.2259444482625	146	50.2259444482625	173	50.2259444482625	172	50.2259444482625	153
50.4759444482625	145	50.4759444482625	174	50.4759444482625	173	50.4759444482625	155
50.7259444482625	147	50.7259444482625	174	50.7259444482625	173	50.7259444482625	155
50.9759444482625	146	50.9759444482625	173	50.9759444482625	172	50.9759444482625	154
51.2259444482625	147	51.2259444482625	176	51.2259444482625	173	51.2259444482625	157
51.4759722240269	147	51.4759722240269	175	51.4759722240269	172	51.4759722240269	157
51.7259722240269	148	51.7259722240269	176	51.7259722240269	172	51.7259722240269	158
51.9759722240269	149	51.9759722240269	176	51.9759722240269	171	51.9759722240269	159
52.2259722240269	148	52.2259722240269	177	52.2259722240269	172	52.2259722240269	159
52.4759722240269	148	52.4759722240269	176	52.4759722240269	172	52.4759722240269	160
52.7259722240269	148	52.7259722240269	175	52.7259722240269	170	52.7259722240269	160
52.9760000035167	151	52.9760000035167	175	52.9760000035167	168	52.9760000035167	161
53.2260000035167	149	53.2260000035167	173	53.2260000035167	167	53.2260000035167	159
53.4760000035167	152	53.4760000035167	172	53.4760000035167	167	53.4760000035167	162
53.7260000035167	152	53.7260000035167	172	53.7260000035167	164	53.7260000035167	161
53.9760000035167	151	53.9760000035167	170	53.9760000035167	165	53.9760000035167	162
54.2260000035167	153	54.2260000035167	170	54.2260000035167	163	54.2260000035167	162
54.4760000035167	153	54.4760000035167	167	54.4760000035167	161	54.4760000035167	162
54.7260277792811	154	54.7260277792811	167	54.7260277792811	160	54.7260277792811	160
54.9760277792811	156	54.9760277792811	167	54.9760277792811	159	54.9760277792811	161
55.2260277792811	156	55.2260277792811	165	55.2260277792811	159	55.2260277792811	160
55.4760277792811	156	55.4760277792811	163	55.4760277792811	158	55.4760277792811	159
55.7260277792811	158	55.7260277792811	162	55.7260277792811	157	55.7260277792811	159
55.9760277792811	158	55.9760277792811	160	55.9760277792811	156	55.9760277792811	157
56.2260277792811	158	56.2260277792811	160	56.2260277792811	155	56.2260277792811	156
56.4760555587709	158	56.4760555587709	158	56.4760555587709	154	56.4760555587709	156
56.7260555587709	159	56.7260555587709	161	56.7260555587709	155	56.7260555587709	155
56.9760555587709	158	56.9760555587709	160	56.9760555587709	154	56.9760555587709	155
57.2260555587709	159	57.2260555587709	159	57.2260555587709	153	57.2260555587709	154
57.4760555587709	161	57.4760555587709	158	57.4760555587709	153	57.4760555587709	154
57.7260833345354	160	57.7260833345354	158	57.7260833345354	152	57.7260833345354	153
57.9760833345354	160	57.9760833345354	155	57.9760833345354	153	57.9760833345354	149
58.2260833345354	159	58.2260833345354	155	58.2260833345354	152	58.2260833345354	150
58.4760833345354	161	58.4760833345354	156	58.4760833345354	153	58.4760833345354	150
58.7260833345354	160	58.7260833345354	155	58.7260833345354	153	58.7260833345354	148
58.9760833345354	160	58.9760833345354	155	58.9760833345354	152	58.9760833345354	149
59.2260833345354	160	59.2260833345354	153	59.2260833345354	152	59.2260833345354	147
59.4761111140251	158	59.4761111140251	155	59.4761111140251	154	59.4761111140251	147
59.7261111140251	159	59.7261111140251	154	59.7261111140251	150	59.7261111140251	147
59.9761111140251	158	59.9761111140251	154	59.9761111140251	152	59.9761111140251	146
60.2261111140251	159	60.2261111140251	152	60.2261111140251	153	60.2261111140251	146
60.4761111140251	157	60.4761111140251	152	60.4761111140251	152	60.4761111140251	145
60.7261111140251	156	60.7261111140251	152	60.7261111140251	152	60.7261111140251	145
60.9761111140251	157	60.9761111140251	153	60.9761111140251	153	60.9761111140251	146
61.2261388897896	157	61.2261388897896	152	61.2261388897896	151	61.2261388897896	145
61.4761388897896	155	61.4761388897896	152	61.4761388897896	153	61.4761388897896	145
61.7261388897896	156	61.7261388897896	152	61.7261388897896	153	61.7261388897896	144
61.9761388897896	154	61.9761388897896	153	61.9761388897896	152	61.9761388897896	144
62.2261388897896	152	62.2261388897896	152	62.2261388897896	152	62.2261388897896	144
62.4761388897896	152	62.4761388897896	153	62.4761388897896	151	62.4761388897896	143
62.7261388897896	152	62.7261388897896	153	62.7261388897896	152	62.7261388897896	142
62.9761666692793	151	62.9761666692793	153	62.9761666692793	153	62.9761666692793	142
63.2261666692793	150	63.2261666692793	151	63.2261666692793	152	63.2261666692793	144
63.4761666692793	150	63.4761666692793	153	63.4761666692793	152	63.4761666692793	144
63.7261666692793	150	63.7261666692793	154	63.7261666692793	153	63.7261666692793	144
63.9761666692793	150	63.9761666692793	153	63.9761666692793	152	63.9761666692793	143
64.2261944450438	149	64.2261944450438	152	64.2261944450438	153	64.2261944450438	144
64.4761944450438	148	64.4761944450438	152	64.4761944450438	153	64.4761944450438	144
64.7261944450438	148	64.7261944450438	154	64.7261944450438	153	64.7261944450438	143
64.9761944450438	147	64.9761944450438	152	64.9761944450438	154	64.9761944450438	144
65.2261944450438	147	65.2261944450438	154	65.2261944450438	153	65.2261944450438	143
65.4761944450438	146	65.4761944450438	153	65.4761944450438	153	65.4761944450438	143
65.7261944450438	149	65.7261944450438	152	65.7261944450438	152	65.7261944450438	142
65.9762222245336	147	65.9762222245336	152	65.9762222245336	152	65.9762222245336	143
66.2262222245336	146	66.2262222245336	152	66.2262222245336	154	66.2262222245336	144
66.4762222245336	147	66.4762222245336	153	66.4762222245336	153	66.4762222245336	143
66.7262222245336	147	66.7262222245336	154	66.7262222245336	153	66.7262222245336	143
66.9762222245336	145	66.9762222245336	153	66.9762222245336	154	66.9762222245336	144
67.2262500040233	146	67.2262500040233	152	67.2262500040233	154	67.2262500040233	143
67.4762222245336	145	67.4762222245336	153	67.4762222245336	155	67.4762222245336	144
67.7262500040233	148	67.7262500040233	154	67.7262500040233	154	67.7262500040233	143
67.9762500040233	146	67.9762500040233	153	67.9762500040233	156	67.9762500040233	145
68.2262500040233	145	68.2262500040233	154	68.2262500040233	157	68.2262500040233	145
68.4762500040233	146	68.4762500040233	154	68.4762500040233	157	68.4762500040233	145
68.7262500040233	146	68.7262500040233	154	68.7262500040233	157	68.7262500040233	143
68.9762777797878	147	68.9762777797878	154	68.9762777797878	156	68.9762777797878	145
69.2262500040233	147	69.2262500040233	155	69.2262500040233	158	69.2262500040233	144
69.4762777797878	146	69.4762777797878	156	69.4762777797878	159	69.4762777797878	144
69.7262777797878	146	69.7262777797878	157	69.7262777797878	159	69.7262777797878	144
69.9762777797878	146	69.9762777797878	157	69.9762777797878	160	69.9762777797878	143
70.2262777797878	145	70.2262777797878	157	70.2262777797878	162	70.2262777797878	145
70.4762777797878	146	70.4762777797878	158	70.4762777797878	162	70.4762777797878	144
70.7263055592775	148	70.7263055592775	160	70.7263055592775	162	70.7263055592775	144
70.9763055592775	147	70.9763055592775	161	70.9763055592775	163	70.9763055592775	145
71.2263055592775	147	71.2263055592775	161	71.2263055592775	165	71.2263055592775	145
71.4763055592775	145	71.4763055592775	164	71.4763055592775	165	71.4763055592775	144
71.7263055592775	146	71.7263055592775	165	71.7263055592775	168	71.7263055592775	145
71.9763055592775	147	71.9763055592775	166	71.9763055592775	167	71.9763055592775	145
72.2263055592775	145	72.2263055592775	167	72.2263055592775	166	72.2263055592775	145
72.476333335042	146	72.476333335042	170	72.476333335042	169	72.476333335042	145
72.726333335042	146	72.726333335042	169	72.726333335042	168	72.726333335042	147
72.976333335042	148	72.976333335042	172	72.976333335042	169	72.976333335042	147
73.226333335042	146	73.226333335042	173	73.226333335042	170	73.226333335042	147
73.476333335042	147	73.476333335042	174	73.476333335042	171	73.476333335042	147
73.726333335042	148	73.726333335042	176	73.726333335042	172	73.726333335042	148
73.976333335042	147	73.976333335042	176	73.976333335042	172	73.976333335042	150
74.2263611145318	148	74.2263611145318	176	74.2263611145318	171	74.2263611145318	149
74.4763611145318	147	74.4763611145318	179	74.4763611145318	172	74.4763611145318	152
74.7263611145318	146	74.7263611145318	178	74.7263611145318	172	74.7263611145318	152
74.9763611145318	147	74.9763611145318	178	74.9763611145318	171	74.9763611145318	153
75.2263611145318	149	75.2263611145318	179	75.2263611145318	171	75.2263611145318	154
75.4763611145318	147	75.4763611145318	179	75.4763611145318	170	75.4763611145318	154
75.7263888902962	147	75.7263888902962	180	75.7263888902962	172	75.7263888902962	155
75.9763888902962	147	75.9763888902962	180	75.9763888902962	172	75.9763888902962	157
76.2263888902962	148	76.2263888902962	180	76.2263888902962	169	76.2263888902962	156
76.4763888902962	148	76.4763888902962	180	76.4763888902962	168	76.4763888902962	158
76.7263888902962	147	76.7263888902962	179	76.7263888902962	166	76.7263888902962	158
76.9763888902962	147	76.9763888902962	180	76.9763888902962	168	76.9763888902962	160
77.226416669786	149	77.226416669786	177	77.226416669786	165	77.226416669786	161
77.476416669786	148	77.476416669786	178	77.476416669786	165	77.476416669786	160
77.726416669786	150	77.726416669786	176	77.726416669786	163	77.726416669786	161
77.976416669786	149	77.976416669786	173	77.976416669786	162	77.976416669786	163
78.226416669786	150	78.226416669786	173	78.226416669786	161	78.226416669786	161
78.476416669786	151	78.476416669786	173	78.476416669786	160	78.476416669786	161
78.7264444455504	150	78.7264444455504	172	78.7264444455504	159	78.7264444455504	162
78.9764444455504	150	78.9764444455504	170	78.9764444455504	159	78.9764444455504	162
79.2264444455504	151	79.2264444455504	169	79.2264444455504	156	79.2264444455504	163
79.4764444455504	153	79.4764444455504	169	79.4764444455504	155	79.4764444455504	162
79.7264444455504	152	79.7264444455504	167	79.7264444455504	154	79.7264444455504	162
79.9770833365619	154	79.9770833365619	165	79.9770833365619	154	79.9770833365619	162
80.2271111123264	154	80.2271111123264	163	80.2271111123264	154	80.2271111123264	161
80.4771111123264	155	80.4771111123264	164	80.4771111123264	153	80.4771111123264	161
80.7271111123264	154	80.7271111123264	162	80.7271111123264	154	80.7271111123264	160
80.9771111123264	155	80.9771111123264	162	80.9771111123264	153	80.9771111123264	159
81.2271111123264	156	81.2271111123264	160	81.2271111123264	153	81.2271111123264	159
81.4771111123264	156	81.4771111123264	159	81.4771111123264	153	81.4771111123264	159
81.7271388918161	157	81.7271388918161	158	81.7271388918161	154	81.7271388918161	157
81.9771111123264	158	81.9771111123264	158	81.9771111123264	152	81.9771111123264	156
82.2271388918161	157	82.2271388918161	157	82.2271388918161	154	82.2271388918161	154
82.4771388918161	158	82.4771388918161	157	82.4771388918161	152	82.4771388918161	155
82.7271388918161	158	82.7271388918161	157	82.7271388918161	151	82.7271388918161	153
82.9771388918161	159	82.9771388918161	155	82.9771388918161	153	82.9771388918161	153
83.2271666675806	160	83.2271666675806	156	83.2271666675806	152	83.2271666675806	153
83.4771666675806	161	83.4771666675806	155	83.4771666675806	152	83.4771666675806	152
83.7271666675806	161	83.7271666675806	154	83.7271666675806	151	83.7271666675806	150
83.9771666675806	161	83.9771666675806	155	83.9771666675806	153	83.9771666675806	150
84.2271666675806	161	84.2271666675806	154	84.2271666675806	153	84.2271666675806	150
84.4771666675806	160	84.4771666675806	155	84.4771666675806	152	84.4771666675806	150
84.7271666675806	159	84.7271666675806	154	84.7271666675806	152	84.7271666675806	149
84.9771944470704	160	84.9771944470704	154	84.9771944470704	153	84.9771944470704	148
85.2271944470704	160	85.2271944470704	154	85.2271944470704	152	85.2271944470704	148
85.4771944470704	159	85.4771944470704	152	85.4771944470704	153	85.4771944470704	146
85.7271944470704	159	85.7271944470704	152	85.7271944470704	154	85.7271944470704	147
85.9771944470704	158	85.9771944470704	152	85.9771944470704	152	85.9771944470704	147
86.2272222228348	159	86.2272222228348	152	86.2272222228348	152	86.2272222228348	146
86.4772222228348	159	86.4772222228348	153	86.4772222228348	153	86.4772222228348	147
86.7272222228348	159	86.7272222228348	155	86.7272222228348	152	86.7272222228348	146
86.9772222228348	157	86.9772222228348	153	86.9772222228348	152	86.9772222228348	144
87.2272222228348	156	87.2272222228348	153	87.2272222228348	153	87.2272222228348	145
87.4772222228348	155	87.4772222228348	152	87.4772222228348	152	87.4772222228348	147
87.7272222228348	155	87.7272222228348	154	87.7272222228348	152	87.7272222228348	146
87.9772222228348	154	87.9772222228348	153	87.9772222228348	153	87.9772222228348	145
88.2272222228348	155	88.2272222228348	153	88.2272222228348	154	88.2272222228348	144
88.4772500023246	153	88.4772500023246	153	88.4772500023246	153	88.4772500023246	143
88.7272500023246	154	88.7272500023246	152	88.7272500023246	152	88.7272500023246	144
88.9772500023246	153	88.9772500023246	152	88.9772500023246	154	88.9772500023246	144
89.2272500023246	151	89.2272500023246	153	89.2272500023246	153	89.2272500023246	145
89.4772500023246	152	89.4772500023246	155	89.4772500023246	153	89.4772500023246	145
89.7272500023246	151	89.7272500023246	154	89.7272500023246	152	89.7272500023246	145
89.9772777818143	150	89.9772777818143	154	89.9772777818143	155	89.9772777818143	145
90.2272777818143	151	90.2272777818143	153	90.2272777818143	152	90.2272777818143	144
90.4772777818143	148	90.4772777818143	153	90.4772777818143	154	90.4772777818143	145
90.7272777818143	149	90.7272777818143	153	90.7272777818143	154	90.7272777818143	145
90.9772777818143	150	90.9772777818143	153	90.9772777818143	154	90.9772777818143	145
91.2273055575788	149	91.2273055575788	153	91.2273055575788	155	91.2273055575788	146
91.4773055575788	148	91.4773055575788	153	91.4773055575788	156	91.4773055575788	145
91.7273055575788	147	91.7273055575788	153	91.7273055575788	155	91.7273055575788	146
91.9773055575788	148	91.9773055575788	153	91.9773055575788	156	91.9773055575788	144
92.2273055575788	147	92.2273055575788	154	92.2273055575788	157	92.2273055575788	144
92.4773055575788	147	92.4773055575788	152	92.4773055575788	158	92.4773055575788	146
92.7273333370686	147	92.7273333370686	154	92.7273333370686	158	92.7273333370686	144
92.9773055575788	147	92.9773055575788	154	92.9773055575788	159	92.9773055575788	145
93.2273333370686	146	93.2273333370686	154	93.2273333370686	160	93.2273333370686	146
93.4773333370686	147	93.4773333370686	155	93.4773333370686	161	93.4773333370686	145
93.7273333370686	147	93.7273333370686	155	93.7273333370686	162	93.7273333370686	146
93.9773333370686	145	93.9773333370686	156	93.9773333370686	162	93.9773333370686	146
94.2273333370686	148	94.2273333370686	158	94.2273333370686	163	94.2273333370686	146
94.4773333370686	148	94.4773333370686	157	94.4773333370686	164	94.4773333370686	146
94.727361112833	148	94.727361112833	158	94.727361112833	164	94.727361112833	145
94.977361112833	146	94.977361112833	159	94.977361112833	166	94.977361112833	145
95.227361112833	148	95.227361112833	161	95.227361112833	167	95.227361112833	145
95.477361112833	146	95.477361112833	161	95.477361112833	167	95.477361112833	146
95.727361112833	147	95.727361112833	163	95.727361112833	168	95.727361112833	145
95.977361112833	145	95.977361112833	164	95.977361112833	169	95.977361112833	146
96.227361112833	145	96.227361112833	166	96.227361112833	170	96.227361112833	147
96.4773888923228	147	96.4773888923228	165	96.4773888923228	170	96.4773888923228	146
96.7273888923228	147	96.7273888923228	167	96.7273888923228	170	96.7273888923228	147
96.9773888923228	147	96.9773888923228	168	96.9773888923228	171	96.9773888923228	147
97.2273888923228	146	97.2273888923228	170	97.2273888923228	170	97.2273888923228	147
97.4773888923228	147	97.4773888923228	170	97.4773888923228	172	97.4773888923228	148
97.7273888923228	147	97.7273888923228	171	97.7273888923228	170	97.7273888923228	146
97.9774166680872	147	97.9774166680872	173	97.9774166680872	170	97.9774166680872	148
98.2274166680872	146	98.2274166680872	174	98.2274166680872	172	98.2274166680872	148
98.4774166680872	146	98.4774166680872	175	98.4774166680872	171	98.4774166680872	150
98.7274166680872	147	98.7274166680872	176	98.7274166680872	169	98.7274166680872	149
98.9774166680872	146	98.9774166680872	176	98.9774166680872	170	98.9774166680872	151
99.2274166680872	147	99.2274166680872	177	99.2274166680872	169	99.2274166680872	151
99.477444447577	146	99.477444447577	177	99.477444447577	169	99.477444447577	150
99.727444447577	147	99.727444447577	178	99.727444447577	170	99.727444447577	152
99.977444447577	146	99.977444447577	179	99.977444447577	167	99.977444447577	153
100.227444447577	147	100.227444447577	177	100.227444447577	167	100.227444447577	155
100.477444447577	146	100.477444447577	178	100.477444447577	166	100.477444447577	155
100.727444447577	147	100.727444447577	180	100.727444447577	166	100.727444447577	158
100.977444447577	148	100.977444447577	177	100.977444447577	164	100.977444447577	156
101.227444447577	146	101.227444447577	177	101.227444447577	162	101.227444447577	157
101.477472223341	146	101.477472223341	176	101.477472223341	160	101.477472223341	159
