# Supplementary material for: The cyanobacterial circadian clock follows midday in vivo and in vitro
Source: eLife. 2017 Jul 7;6:e23539. doi: 10.7554/eLife.23539 (PMC5605227; doi:10.7554/eLife.23539)
Supplement: Figure 4—source data 1. — This file contains data from in vitro entrainment measurements shown as blue circles and squares. DOI: http://dx.doi.org/10.7554/eLife.23539.027 [file elife-23539-fig4-data1.csv]

trial	day_length_hrs	peak_time_in_PKaiC_units	peak_time_error
1	6	8.45023101408662	0.366291861166512
1	8	9.00322386158144	0.356115065973147
1	10	10.0000017597316	0.354750465160743
1	12	10.6406820424377	0.359322154824392
1	14	11.4399136923294	0.370972353137251
2	5.5	11.5096556454509	0.27164894856804
2	7.5	10.0000000008224	0.275657123519186
2	9.5	10.9594551428232	0.273708693415969
2	11.5	11.5669356021238	0.271060556788698
2	13.5	12.3302550383259	0.273040460747711
2	15.5	12.8149940568982	0.275281965872337
